# Supplementary material for: Analysing genome sequences and associated metadata during the COVID-19 pandemic in Iraq revealed points to be improved: An observational retrospective study
Source: PLoS One. 2025 Jun 30;20(6):e0326750. doi: 10.1371/journal.pone.0326750 (PMC12208418; doi:10.1371/journal.pone.0326750)
Supplement: S2 Table — (CSV) [file pone.0326750.s002.csv]

Accession	Organism_Name	Assembly	SRA_Accession	Submitters	Organization	Org_location	Release_Date	Isolate	Species	Length	Nuc_Completeness	Geo_Location	Country	Host	Tissue_Specimen_Source	Collection_Date	BioProject
OR506575	Severe acute respiratory syndrome coronavirus 2		SRR25867287	Alzubaidy,I.H., aldafaee,M.I., Al-Ahmer,S.D., Ahmed,M.A., Tawfeeq,N.A., Yousif,Y.T.	Ministry of health, AL-Mujtaba teaching hospital	Iraq	2023-09-01	k1	Betacoronavirus pandemicum	29715	partial	Iraq: Baghdad	Iraq	Homo sapiens	oronasopharynx	2022-08-06	PRJNA1011558
OR506576	Severe acute respiratory syndrome coronavirus 2		SRR25867286	Alzubaidy,I.H., aldafaee,M.I., Al-Ahmer,S.D., Ahmed,M.A., Tawfeeq,N.A., Yousif,Y.T.	Ministry of health, AL-Mujtaba teaching hospital	Iraq	2023-09-01	k2	Betacoronavirus pandemicum	29779	partial	Iraq: Baghdad	Iraq	Homo sapiens	oronasopharynx	2022-08-07	PRJNA1011558
OR506577	Severe acute respiratory syndrome coronavirus 2		SRR25867285	Alzubaidy,I.H., aldafaee,M.I., Al-Ahmer,S.D., Ahmed,M.A., Tawfeeq,N.A., Yousif,Y.T.	Ministry of health, AL-Mujtaba teaching hospital	Iraq	2023-09-01	k4	Betacoronavirus pandemicum	29689	partial	Iraq: Baghdad	Iraq	Homo sapiens	oronasopharynx	2022-08-08	PRJNA1011558
OR506578	Severe acute respiratory syndrome coronavirus 2		SRR25867284	Alzubaidy,I.H., aldafaee,M.I., Al-Ahmer,S.D., Ahmed,M.A., Tawfeeq,N.A., Yousif,Y.T.	Ministry of health, AL-Mujtaba teaching hospital	Iraq	2023-09-01	k5	Betacoronavirus pandemicum	29788	partial	Iraq: Baghdad	Iraq	Homo sapiens	oronasopharynx	2022-08-09	PRJNA1011558
OR492294	Severe acute respiratory syndrome coronavirus 2			Alzubaidy,I.H., aldafaee,M.I., Al-Ahmer,S.D., Ahmed,M.A.	Ministry of health, AL-Mujtaba teaching hospital	Iraq	2023-08-28	K2	Betacoronavirus pandemicum	29715	partial	Iraq	Iraq	Homo sapiens		2022-08-06
OQ332734	Severe acute respiratory syndrome coronavirus 2		SRR23209735	Gruner,W., Fries,A., Muehleman,D., Fanning,P., Meyer,J., Garrett,C., Hanson,J., Starr,C., Wasik,P., Macias,E., Shaw,K., Sjoberg,P., Johnson,C.	United States Air Force School of Aerospace Medicine Public Health Submission Group, 711th Human Performance Wing	USA	2023-01-26	BG-USAFSAM-S20944	Betacoronavirus pandemicum	29688	partial	Iraq: Baghdad	Iraq	Homo sapiens		2022-11-06	PRJNA655789
OQ332735	Severe acute respiratory syndrome coronavirus 2		SRR23209730	Gruner,W., Fries,A., Muehleman,D., Fanning,P., Meyer,J., Garrett,C., Hanson,J., Starr,C., Wasik,P., Macias,E., Shaw,K., Sjoberg,P., Johnson,C.	United States Air Force School of Aerospace Medicine Public Health Submission Group, 711th Human Performance Wing	USA	2023-01-26	BG-USAFSAM-S20948	Betacoronavirus pandemicum	29694	partial	Iraq: Baghdad	Iraq	Homo sapiens		2022-11-12	PRJNA655789
OQ332736	Severe acute respiratory syndrome coronavirus 2		SRR23209728	Gruner,W., Fries,A., Muehleman,D., Fanning,P., Meyer,J., Garrett,C., Hanson,J., Starr,C., Wasik,P., Macias,E., Shaw,K., Sjoberg,P., Johnson,C.	United States Air Force School of Aerospace Medicine Public Health Submission Group, 711th Human Performance Wing	USA	2023-01-26	BG-USAFSAM-S20949	Betacoronavirus pandemicum	29695	partial	Iraq: Baghdad	Iraq	Homo sapiens		2022-11-14	PRJNA655789
OQ332737	Severe acute respiratory syndrome coronavirus 2		SRR23209727	Gruner,W., Fries,A., Muehleman,D., Fanning,P., Meyer,J., Garrett,C., Hanson,J., Starr,C., Wasik,P., Macias,E., Shaw,K., Sjoberg,P., Johnson,C.	United States Air Force School of Aerospace Medicine Public Health Submission Group, 711th Human Performance Wing	USA	2023-01-26	BG-USAFSAM-S20950	Betacoronavirus pandemicum	29695	partial	Iraq: Baghdad	Iraq	Homo sapiens		2022-11-21	PRJNA655789
OQ332738	Severe acute respiratory syndrome coronavirus 2		SRR23209726	Gruner,W., Fries,A., Muehleman,D., Fanning,P., Meyer,J., Garrett,C., Hanson,J., Starr,C., Wasik,P., Macias,E., Shaw,K., Sjoberg,P., Johnson,C.	United States Air Force School of Aerospace Medicine Public Health Submission Group, 711th Human Performance Wing	USA	2023-01-26	BG-USAFSAM-S20951	Betacoronavirus pandemicum	29698	complete	Iraq: Baghdad	Iraq	Homo sapiens		2022-11-21	PRJNA655789
OQ332739	Severe acute respiratory syndrome coronavirus 2		SRR23209725	Gruner,W., Fries,A., Muehleman,D., Fanning,P., Meyer,J., Garrett,C., Hanson,J., Starr,C., Wasik,P., Macias,E., Shaw,K., Sjoberg,P., Johnson,C.	United States Air Force School of Aerospace Medicine Public Health Submission Group, 711th Human Performance Wing	USA	2023-01-26	BG-USAFSAM-S20952	Betacoronavirus pandemicum	29695	partial	Iraq: Baghdad	Iraq	Homo sapiens		2022-11-25	PRJNA655789
OQ332740	Severe acute respiratory syndrome coronavirus 2		SRR23209724	Gruner,W., Fries,A., Muehleman,D., Fanning,P., Meyer,J., Garrett,C., Hanson,J., Starr,C., Wasik,P., Macias,E., Shaw,K., Sjoberg,P., Johnson,C.	United States Air Force School of Aerospace Medicine Public Health Submission Group, 711th Human Performance Wing	USA	2023-01-26	BG-USAFSAM-S20953	Betacoronavirus pandemicum	29695	complete	Iraq: Baghdad	Iraq	Homo sapiens		2022-11-27	PRJNA655789
OQ180937	Severe acute respiratory syndrome coronavirus 2			Smail,S.W., Amin,K.	Salahaddin University, College of Science, Biology Department	Iraq	2023-01-05	SH1984	Betacoronavirus pandemicum	29756	complete	Iraq	Iraq	Homo sapiens	oronasopharynx	2022-10-01
OP882696	Severe acute respiratory syndrome coronavirus 2			Ali,R.K., Maulud,S.Q.	Salahaddin University-Erbil, Biology	Iraq	2022-11-23	Sever acute respiratory syndrome coronavirus 2	Betacoronavirus pandemicum	29802	complete	Iraq: Kurdistan region, Erbil	Iraq	Homo sapiens	oronasopharynx	2022-02-01
OP882697	Severe acute respiratory syndrome coronavirus 2			Ali,R.K., Maulud,S.Q.	Salahaddin University-Erbil, Biology	Iraq	2022-11-23	Sever acute respiratory syndrome coronavirus 2	Betacoronavirus pandemicum	29802	complete	Iraq: Kurdistan region, Erbil	Iraq	Homo sapiens	oronasopharynx	2021-10-04
OP883937	Severe acute respiratory syndrome coronavirus 2			Ali,R.K., Maulud,S.Q.	Salahaddin University-Erbil, Biology	Iraq	2022-11-23	Sever acute respiratory syndrome coronavirus 2	Betacoronavirus pandemicum	29799	complete	Iraq: Kurdistan region, Erbil	Iraq	Homo sapiens	oronasopharynx	2021-09-20
OP883948	Severe acute respiratory syndrome coronavirus 2			Ali,R.K., Maulud,S.Q.	Salahaddin University-Erbil, Biology	Iraq	2022-11-23	Sever acute respiratory syndrome coronavirus 2	Betacoronavirus pandemicum	29785	complete	Iraq: Kurdistan region, Erbil	Iraq	Homo sapiens	oronasopharynx	2022-01-16
OP884089	Severe acute respiratory syndrome coronavirus 2			Ali,R.K., Maulud,S.Q.	Salahaddin University-Erbil, Biology	Iraq	2022-11-23	Sever acute respiratory syndrome coronavirus 2	Betacoronavirus pandemicum	29785	complete	Iraq: Kurdistan region, Erbil	Iraq	Homo sapiens	oronasopharynx	2022-02-01
OP884097	Severe acute respiratory syndrome coronavirus 2			Ali,R.K., Maulud,S.Q.	Salahaddin University-Erbil, Biology	Iraq	2022-11-23	Sever acute respiratory syndrome coronavirus 2	Betacoronavirus pandemicum	29785	complete	Iraq: Kurdistan region, Erbil	Iraq	Homo sapiens	oronasopharynx	2022-02-28
OP884606	Severe acute respiratory syndrome coronavirus 2			Ali,R.K., Maulud,S.Q.	Salahaddin University-Erbil, Biology	Iraq	2022-11-23	Sever acute respiratory syndrome coronavirus 2	Betacoronavirus pandemicum	29802	partial	Iraq: Kurdistan region, Erbil	Iraq	Homo sapiens	oronasopharynx	2021-12-07
OP884647	Severe acute respiratory syndrome coronavirus 2			Ali,R.K., Maulud,S.Q.	Salahaddin University-Erbil, Biology	Iraq	2022-11-23	Sever acute respiratory syndrome coronavirus 2	Betacoronavirus pandemicum	29802	complete	Iraq: Kurdistan region, Erbil	Iraq	Homo sapiens	oronasopharynx	2021-11-04
OP884650	Severe acute respiratory syndrome coronavirus 2			Ali,R.K., Maulud,S.Q.	Salahaddin University-Erbil, Biology	Iraq	2022-11-23	Sever acute respiratory syndrome coronavirus 2	Betacoronavirus pandemicum	29802	partial	Iraq: Kurdistan region, Erbil	Iraq	Homo sapiens	oronasopharynx	2021-06-07
OP884651	Severe acute respiratory syndrome coronavirus 2			Ali,R.K., Maulud,S.Q.	Salahaddin University-Erbil, Biology	Iraq	2022-11-23	Sever acute respiratory syndrome coronavirus 2	Betacoronavirus pandemicum	29802	complete	Iraq: Kurdistan region, Erbil	Iraq	Homo sapiens	oronasopharynx	2021-09-19
OP884690	Severe acute respiratory syndrome coronavirus 2			Ali,R.K., Maulud,S.Q.	Salahaddin University-Erbil, Biology	Iraq	2022-11-23	Sever acute respiratory syndrome coronavirus 2	Betacoronavirus pandemicum	29796	complete	Iraq: Kurdistan region, Erbil	Iraq	Homo sapiens	oronasopharynx	2021-09-25
OP885330	Severe acute respiratory syndrome coronavirus 2			Ali,R.K., Maulud,S.Q.	Salahaddin University-Erbil, Biology	Iraq	2022-11-23	Sever acute respiratory syndrome coronavirus 2	Betacoronavirus pandemicum	29802	partial	Iraq: Kurdistan region, Erbil	Iraq	Homo sapiens	oronasopharynx	2021-12-04
OP886422	Severe acute respiratory syndrome coronavirus 2			Ali,R.K., Maulud,S.Q.	Salahaddin University-Erbil, Biology	Iraq	2022-11-23	Sever acute respiratory syndrome coronavirus 2	Betacoronavirus pandemicum	29802	complete	Iraq: Kurdistan region, Erbil	Iraq	Homo sapiens	oronasopharynx	2021-12-11
OP886424	Severe acute respiratory syndrome coronavirus 2			Ali,R.K., Maulud,S.Q.	Salahaddin University-Erbil, Biology	Iraq	2022-11-23	Sever acute respiratory syndrome coronavirus 2	Betacoronavirus pandemicum	29802	complete	Iraq: Kurdistan region, Erbil	Iraq	Homo sapiens	oronasopharynx	2022-01-11
OP886448	Severe acute respiratory syndrome coronavirus 2			Ali,R.K., Maulud,S.Q.	Salahaddin University-Erbil, Biology	Iraq	2022-11-23	Sever acute respiratory syndrome coronavirus 2	Betacoronavirus pandemicum	29799	complete	Iraq: Kurdistan region, Erbil	Iraq	Homo sapiens	oronasopharynx	2021-12-13
OP886680	Severe acute respiratory syndrome coronavirus 2			Ali,R.K., Maulud,S.Q.	Salahaddin University-Erbil, Biology	Iraq	2022-11-23	Sever acute respiratory syndrome coronavirus 2	Betacoronavirus pandemicum	29802	complete	Iraq: Kurdistan region, Erbil	Iraq	Homo sapiens	oronasopharynx	2021-11-09
OP886705	Severe acute respiratory syndrome coronavirus 2			Ali,R.K., Maulud,S.Q.	Salahaddin University-Erbil, Biology	Iraq	2022-11-23	Sever acute respiratory syndrome coronavirus 2	Betacoronavirus pandemicum	29802	complete	Iraq: Kurdistan region, Erbil	Iraq	Homo sapiens	oronasopharynx	2022-02-04
OP886783	Severe acute respiratory syndrome coronavirus 2			Ali,R.K., Maulud,S.Q.	Salahaddin University-Erbil, Biology	Iraq	2022-11-23	Sever acute respiratory syndrome coronavirus 2	Betacoronavirus pandemicum	29796	complete	Iraq: Kurdistan region, Erbil	Iraq	Homo sapiens	oronasopharynx	2021-12-15
OP886850	Severe acute respiratory syndrome coronavirus 2			Ali,R.K., Maulud,S.Q.	Salahaddin University-Erbil, Biology	Iraq	2022-11-23	Sever acute respiratory syndrome coronavirus 2	Betacoronavirus pandemicum	29802	complete	Iraq: Kurdistan region, Erbil	Iraq	Homo sapiens	oronasopharynx	2022-01-18
OP886879	Severe acute respiratory syndrome coronavirus 2			Ali,R.K., Maulud,S.Q.	Salahaddin University-Erbil, Biology	Iraq	2022-11-23	Sever acute respiratory syndrome coronavirus 2	Betacoronavirus pandemicum	29799	complete	Iraq: Kurdistan region, Erbil	Iraq	Homo sapiens	oronasopharynx	2022-01-03
OP886968	Severe acute respiratory syndrome coronavirus 2			Ali,R.K., Maulud,S.Q.	Salahaddin University-Erbil, Biology	Iraq	2022-11-23	Sever acute respiratory syndrome coronavirus 2	Betacoronavirus pandemicum	29785	complete	Iraq: Kurdistan region, Erbil	Iraq	Homo sapiens	oronasopharynx	2022-02-16
OP886974	Severe acute respiratory syndrome coronavirus 2			Ali,R.K., Maulud,S.Q.	Salahaddin University-Erbil, Biology	Iraq	2022-11-23	Sever acute respiratory syndrome coronavirus 2	Betacoronavirus pandemicum	29785	complete	Iraq: Kurdistan region, Erbil	Iraq	Homo sapiens	oronasopharynx	2022-03-03
OP887031	Severe acute respiratory syndrome coronavirus 2			Ali,R.K., Maulud,S.Q.	Salahaddin University-Erbil, Biology	Iraq	2022-11-23	Sever acute respiratory syndrome coronavirus 2	Betacoronavirus pandemicum	29785	complete	Iraq: Kurdistan region, Erbil	Iraq	Homo sapiens	oronasopharynx	2022-03-08
OP887032	Severe acute respiratory syndrome coronavirus 2			Ali,R.K., Maulud,S.Q.	Salahaddin University-Erbil, Biology	Iraq	2022-11-23	Sever acute respiratory syndrome coronavirus 2	Betacoronavirus pandemicum	29802	complete	Iraq: Kurdistan region, Erbil	Iraq	Homo sapiens	oronasopharynx	2022-02-23
OP887038	Severe acute respiratory syndrome coronavirus 2			Ali,R.K., Maulud,S.Q.	Salahaddin University-Erbil, Biology	Iraq	2022-11-23	Sever acute respiratory syndrome coronavirus 2	Betacoronavirus pandemicum	29802	complete	Iraq: Kurdistan region, Erbil	Iraq	Homo sapiens	oronasopharynx	2022-01-13
OP887133	Severe acute respiratory syndrome coronavirus 2			Ali,R.K., Maulud,S.Q.	Salahaddin University-Erbil, Biology	Iraq	2022-11-23	Sever acute respiratory syndrome coronavirus 2	Betacoronavirus pandemicum	29802	complete	Iraq: Kurdistan region, Erbil	Iraq	Homo sapiens	oronasopharynx	2022-03-01
OP887961	Severe acute respiratory syndrome coronavirus 2			Ali,R.K., Maulud,S.Q.	Salahaddin University-Erbil, Biology	Iraq	2022-11-23	Sever acute respiratory syndrome coronavirus 2	Betacoronavirus pandemicum	29802	partial	Iraq: Kurdistan region, Erbil	Iraq	Homo sapiens	oronasopharynx	2021-09-11
OP887997	Severe acute respiratory syndrome coronavirus 2			Ali,R.K., Maulud,S.Q.	Salahaddin University-Erbil, Biology	Iraq	2022-11-23	Sever acute respiratory syndrome coronavirus 2	Betacoronavirus pandemicum	29802	partial	Iraq: Kurdistan region, Erbil	Iraq	Homo sapiens	oronasopharynx	2021-09-19
OP888002	Severe acute respiratory syndrome coronavirus 2			Ali,R.K., Maulud,S.Q.	Salahaddin University-Erbil, Biology	Iraq	2022-11-23	Sever acute respiratory syndrome coronavirus 2	Betacoronavirus pandemicum	29802	complete	Iraq: Kurdistan region, Erbil	Iraq	Homo sapiens	oronasopharynx	2021-05-01
OP888058	Severe acute respiratory syndrome coronavirus 2			Ali,R.K., Maulud,S.Q.	Salahaddin University-Erbil, Biology	Iraq	2022-11-23	Sever acute respiratory syndrome coronavirus 2	Betacoronavirus pandemicum	29802	partial	Iraq: Kurdistan region, Erbil	Iraq	Homo sapiens	oronasopharynx	2021-04-01
OP888059	Severe acute respiratory syndrome coronavirus 2			Ali,R.K., Maulud,S.Q.	Salahaddin University-Erbil, Biology	Iraq	2022-11-23	Sever acute respiratory syndrome coronavirus 2	Betacoronavirus pandemicum	29802	complete	Iraq: Kurdistan region, Erbil	Iraq	Homo sapiens	oronasopharynx	2021-04-26
OP783368	Severe acute respiratory syndrome coronavirus 2		SRR22132806	Fries,A., Fanning,P., Muehleman,D., Meyer,J., Gruner,W., Lanter,K., Garrett,C., Purves,S., Starr,C., Macias,E.	United States Air Force School of Aerospace Medicine Public Health Submission Group, 711th Human Performance Wing	USA	2022-11-07	BG-USAFSAM-S20124	Betacoronavirus pandemicum	29684	complete	Iraq: Baghdad	Iraq	Homo sapiens		2022-06-17	PRJNA655789
OP783369	Severe acute respiratory syndrome coronavirus 2		SRR22132805	Fries,A., Fanning,P., Muehleman,D., Meyer,J., Gruner,W., Lanter,K., Garrett,C., Purves,S., Starr,C., Macias,E.	United States Air Force School of Aerospace Medicine Public Health Submission Group, 711th Human Performance Wing	USA	2022-11-07	BG-USAFSAM-S20125	Betacoronavirus pandemicum	29684	complete	Iraq: Baghdad	Iraq	Homo sapiens		2022-06-10	PRJNA655789
OP783370	Severe acute respiratory syndrome coronavirus 2		SRR22132804	Fries,A., Fanning,P., Muehleman,D., Meyer,J., Gruner,W., Lanter,K., Garrett,C., Purves,S., Starr,C., Macias,E.	United States Air Force School of Aerospace Medicine Public Health Submission Group, 711th Human Performance Wing	USA	2022-11-07	BG-USAFSAM-S20126	Betacoronavirus pandemicum	29681	complete	Iraq: Baghdad	Iraq	Homo sapiens		2022-06-14	PRJNA655789
OP783371	Severe acute respiratory syndrome coronavirus 2		SRR22132803	Fries,A., Fanning,P., Muehleman,D., Meyer,J., Gruner,W., Lanter,K., Garrett,C., Purves,S., Starr,C., Macias,E.	United States Air Force School of Aerospace Medicine Public Health Submission Group, 711th Human Performance Wing	USA	2022-11-07	BG-USAFSAM-S20127	Betacoronavirus pandemicum	29684	partial	Iraq: Baghdad	Iraq	Homo sapiens		2022-06-10	PRJNA655789
OP783372	Severe acute respiratory syndrome coronavirus 2		SRR22132800	Fries,A., Fanning,P., Muehleman,D., Meyer,J., Gruner,W., Lanter,K., Garrett,C., Purves,S., Starr,C., Macias,E.	United States Air Force School of Aerospace Medicine Public Health Submission Group, 711th Human Performance Wing	USA	2022-11-07	BG-USAFSAM-S20132	Betacoronavirus pandemicum	29690	complete	Iraq: Baghdad	Iraq	Homo sapiens		2022-05-16	PRJNA655789
OP783373	Severe acute respiratory syndrome coronavirus 2		SRR22132799	Fries,A., Fanning,P., Muehleman,D., Meyer,J., Gruner,W., Lanter,K., Garrett,C., Purves,S., Starr,C., Macias,E.	United States Air Force School of Aerospace Medicine Public Health Submission Group, 711th Human Performance Wing	USA	2022-11-07	BG-USAFSAM-S20133	Betacoronavirus pandemicum	29691	complete	Iraq: Baghdad	Iraq	Homo sapiens		2022-05-10	PRJNA655789
OP279440	Severe acute respiratory syndrome coronavirus 2			Ahmed,J.Q., Maulud,S.Q., Al-Qadi,R., Mohamed,T.A., Tayib,G.A., Hassan,A.M., Taha,L.S., Qasim,K.M., Tawfeeq,M.A.	University of Duhok, Pathology and Microbiology	Iraq	2022-08-23	Duhok-11	Betacoronavirus pandemicum	29785	complete	Iraq: Kurdistan	Iraq	Homo sapiens	oronasopharynx	2021-12-21
OP279441	Severe acute respiratory syndrome coronavirus 2			Ahmed,J.Q., Maulud,S.Q., Al-Qadi,R., Mohamed,T.A., Tayib,G.A., Hassan,A.M., Taha,L.S., Qasim,K.M., Tawfeeq,M.A.	University of Duhok, Pathology and Microbiology	Iraq	2022-08-23	Duhok-12	Betacoronavirus pandemicum	29776	complete	Iraq: Kurdistan	Iraq	Homo sapiens	oronasopharynx	2021-12-21
OP218755	Severe acute respiratory syndrome coronavirus 2			alyasiri,I.K., alburkat,h., sharba,y., almayah,t., almodhafer,m., alkufi,d., omara,a., alhilo,h., Abass,N., Hussein,H., Taha,H., Ghanim,R., Almoswi,M., Sironen,T., Vapalahti,O., Smura,T.	jabber ibn hyyan medical univirsity, microbiology	Iraq	2022-08-15	NAJAF	Betacoronavirus pandemicum	29840	complete	Iraq	Iraq	Homo sapiens	oronasopharynx	2020-02-20
OP218757	Severe acute respiratory syndrome coronavirus 2			alyasiri,I.K., alburkat,h., sharba,y., almayah,t., almodhafer,m., alkufi,d., omara,a., alhilo,h., Abass,N., Hussein,H., Taha,H., Ghanim,R., Almoswi,M., Sironen,T., Vapalahti,O., Smura,T.	jabber ibn hyyan medical univirsity, microbiology	Iraq	2022-08-15	NAJAF	Betacoronavirus pandemicum	29840	partial	Iraq	Iraq	Homo sapiens	oronasopharynx	2022-02-20
OP218769	Severe acute respiratory syndrome coronavirus 2			alyasiri,I.K., alburkat,h., sharba,y., almayah,t., almodhafer,m., alkufi,d., omara,a., alhilo,h., Abass,N., Hussein,H., Taha,H., Ghanim,R., Almoswi,M., Sironen,T., Vapalahti,O., Smura,T.	jabber ibn hyyan medical univirsity, microbiology	Iraq	2022-08-15	NAJAF	Betacoronavirus pandemicum	29824	complete	Iraq	Iraq	Homo sapiens	oronasopharynx	2021-09-01
OP218771	Severe acute respiratory syndrome coronavirus 2			alyasiri,I.K., alburkat,h., sharba,y., almayah,t., almodhafer,m., alkufi,d., omara,a., alhilo,h., Abass,N., Hussein,H., Taha,H., Ghanim,R., Almoswi,M., Sironen,T., Vapalahti,O., Smura,T.	jabber ibn hyyan medical univirsity, microbiology	Iraq	2022-08-15	NAJAF	Betacoronavirus pandemicum	29814	complete	Iraq	Iraq	Homo sapiens	oronasopharynx	2021-09-01
OP218862	Severe acute respiratory syndrome coronavirus 2			alyasiri,I.K., alburkat,h., sharba,y., almayah,t., almodhafer,m., alkufi,d., omara,a., alhilo,h., Abass,N., Hussein,H., Taha,H., Ghanim,R., Almoswi,M., Sironen,T., Vapalahti,O., Smura,T.	jabber ibn hyyan medical univirsity, microbiology	Iraq	2022-08-15	NAJAF	Betacoronavirus pandemicum	29825	complete	Iraq	Iraq	Homo sapiens	oronasopharynx	2021-09-01
OP218866	Severe acute respiratory syndrome coronavirus 2			alyasiri,I.K., alburkat,h., sharba,y., almayah,t., almodhafer,m., alkufi,d., omara,a., alhilo,h., Abass,N., Hussein,H., Taha,H., Ghanim,R., Almoswi,M., Sironen,T., Vapalahti,O., Smura,T.	jabber ibn hyyan medical univirsity, microbiology	Iraq	2022-08-15	NAJAF	Betacoronavirus pandemicum	29825	complete	Iraq	Iraq	Homo sapiens	oronasopharynx	2021-09-01
OP218873	Severe acute respiratory syndrome coronavirus 2			alyasiri,I.K., alburkat,h., sharba,y., almayah,t., almodhafer,m., alkufi,d., omara,a., alhilo,h., Abass,N., Hussein,H., Taha,H., Ghanim,R., Almoswi,M., Sironen,T., Vapalahti,O., Smura,T.	jabber ibn hyyan medical univirsity, microbiology	Iraq	2022-08-15	NAJAF	Betacoronavirus pandemicum	29824	complete	Iraq	Iraq	Homo sapiens	oronasopharynx	2021-09-01
ON798421	Severe acute respiratory syndrome coronavirus 2			Alyasiri,I.K., Albarkat,H., Sharba,Y.F., Almyah,T.A., Almodhafer,M., Alkufi,D.F., Omara,A., Abass,N.J., Hussein,H.R., Taha,H.J., Ghanim,R.A., Almoswi,M.A., Alhilo,H., Sironen,T., Vapalahti,O., Smura,T.	jabber ibn hyyan medical univirsity, microbiology	Iraq	2022-06-20	NAJAF	Betacoronavirus pandemicum	29840	complete	Iraq	Iraq	Homo sapiens	oronasopharynx	2020-02-20
MZ558175	Severe acute respiratory syndrome coronavirus 2			Al-Rashedi,N.	Al Muthanna University, Biology /College of Science	Iraq	2021-07-14	Thi-Qar-2	Betacoronavirus pandemicum	29858	partial	Iraq	Iraq	Homo sapiens	oronasopharynx	2021-04-27
MZ558176	Severe acute respiratory syndrome coronavirus 2			Al-Rashedi,N.	Al Muthanna University, Biology /College of Science	Iraq	2021-07-14	Thi-Qar-3	Severe acute respiratory syndrome-related coronavirus	29863	partial	Iraq	Iraq	Homo sapiens	oronasopharynx	2021-04-27
MZ555945	Severe acute respiratory syndrome coronavirus 2			Al-Rashedi,N., Alburkat,H., Munahi,M., Jasim,A., Salman,B., Kitab,H., Vapalaht,O., Sironen,T., Smura,T.	Al Muthanna University, Biology /College of Science	Iraq	2021-07-13	Thi-Qar-1	Severe acute respiratory syndrome-related coronavirus	29853	partial	Iraq	Iraq	Homo sapiens	oronasopharynx	2021-04-27
MZ555946	Severe acute respiratory syndrome coronavirus 2			Al-Rashedi,N., Alburkat,H., Munahi,M., Jasim,A., Salman,B., Kitab,H., Vapalaht,O., Sironen,T., Smura,T.	Al Muthanna University, Biology /College of Science	Iraq	2021-07-13	Thi-Qar-4	Severe acute respiratory syndrome-related coronavirus	29870	complete	Iraq	Iraq	Homo sapiens	oronasopharynx	2021-04-27
MZ555947	Severe acute respiratory syndrome coronavirus 2			Al-Rashedi,N., Alburkat,H., Munahi,M., Jasim,A., Salman,B., Kitab,H., Vapalaht,O., Sironen,T., Smura,T.	Al Muthanna University, Biology /College of Science	Iraq	2021-07-13	Thi-Qar-5	Severe acute respiratory syndrome-related coronavirus	29856	partial	Iraq	Iraq	Homo sapiens	oronasopharynx	2021-04-27
MZ555948	Severe acute respiratory syndrome coronavirus 2			Al-Rashedi,N., Alburkat,H., Munahi,M., Jasim,A., Salman,B., Kitab,H., Vapalaht,O., Sironen,T., Smura,T.	Al Muthanna University, Biology /College of Science	Iraq	2021-07-13	Thi-Qar-6	Severe acute respiratory syndrome-related coronavirus	29864	partial	Iraq	Iraq	Homo sapiens	oronasopharynx	2021-04-27
MZ555949	Severe acute respiratory syndrome coronavirus 2			Al-Rashedi,N., Alburkat,H., Munahi,M., Jasim,A., Salman,B., Kitab,H., Vapalaht,O., Sironen,T., Smura,T.	Al Muthanna University, Biology /College of Science	Iraq	2021-07-13	Thi-Qar-7	Severe acute respiratory syndrome-related coronavirus	29838	complete	Iraq	Iraq	Homo sapiens	oronasopharynx	2021-04-27
MZ555950	Severe acute respiratory syndrome coronavirus 2			Al-Rashedi,N., Alburkat,H., Munahi,M., Jasim,A., Salman,B., Kitab,H., Vapalaht,O., Sironen,T., Smura,T.	Al Muthanna University, Biology /College of Science	Iraq	2021-07-13	Thi-Qar-8	Severe acute respiratory syndrome-related coronavirus	29852	partial	Iraq	Iraq	Homo sapiens	oronasopharynx	2021-04-27
MZ401444	Severe acute respiratory syndrome coronavirus 2		SRR14599053	Khailany,R.A., Rahman,M.O., Ozaslan,M., Faraidun,H.N., Ibrahim,O.Q., Hama,H.A., Kanabe,B.O.	Salahaddin University, Biology Department	Iraq	2021-06-17	Erbil 5	Severe acute respiratory syndrome-related coronavirus	29815	complete	Iraq: Erbil	Iraq	Homo sapiens	oronasopharynx	2021-03-09	PRJNA726943
MZ366438	Severe acute respiratory syndrome coronavirus 2			Al-Rashedi,N., Alburkat,H., Munahi,M., Hameed,A., Jasim,A., Vapalaht,O., Sironen,T., Smura,T.	Al Muthanna University, Biology /College of Science	Iraq	2021-06-10	Samawa-53	Severe acute respiratory syndrome-related coronavirus	29855	complete	Iraq	Iraq	Homo sapiens	oronasopharynx	2021-02-26
MZ366439	Severe acute respiratory syndrome coronavirus 2			Al-Rashedi,N., Alburkat,H., Munahi,M., Hameed,A., Jasim,A., Vapalaht,O., Sironen,T., Smura,T.	Al Muthanna University, Biology /College of Science	Iraq	2021-06-10	Samawa-54	Severe acute respiratory syndrome-related coronavirus	29829	partial	Iraq	Iraq	Homo sapiens	oronasopharynx	2021-02-26
MZ366440	Severe acute respiratory syndrome coronavirus 2			Al-Rashedi,N., Alburkat,H., Munahi,M., Hameed,A., Jasim,A., Vapalaht,O., Sironen,T., Smura,T.	Al Muthanna University, Biology /College of Science	Iraq	2021-06-10	Samawa-55	Betacoronavirus pandemicum	29832	partial	Iraq	Iraq	Homo sapiens	oronasopharynx	2021-01-11
MZ366441	Severe acute respiratory syndrome coronavirus 2			Al-Rashedi,N., Alburkat,H., Munahi,M., Hameed,A., Jasim,A., Vapalaht,O., Sironen,T., Smura,T.	Al Muthanna University, Biology /College of Science	Iraq	2021-06-10	Samawa-56	Severe acute respiratory syndrome-related coronavirus	29839	complete	Iraq	Iraq	Homo sapiens	oronasopharynx	2021-02-11
MZ366442	Severe acute respiratory syndrome coronavirus 2			Al-Rashedi,N., Alburkat,H., Munahi,M., Hameed,A., Jasim,A., Vapalaht,O., Sironen,T., Smura,T.	Al Muthanna University, Biology /College of Science	Iraq	2021-06-10	Samawa-57	Severe acute respiratory syndrome-related coronavirus	29829	partial	Iraq	Iraq	Homo sapiens	oronasopharynx	2021-02-28
MZ366443	Severe acute respiratory syndrome coronavirus 2			Al-Rashedi,N., Alburkat,H., Munahi,M., Hameed,A., Jasim,A., Vapalaht,O., Sironen,T., Smura,T.	Al Muthanna University, Biology /College of Science	Iraq	2021-06-10	Samawa-58	Severe acute respiratory syndrome-related coronavirus	29849	complete	Iraq	Iraq	Homo sapiens	oronasopharynx	2021-02-17
MZ366444	Severe acute respiratory syndrome coronavirus 2			Al-Rashedi,N., Alburkat,H., Munahi,M., Hameed,A., Jasim,A., Vapalaht,O., Sironen,T., Smura,T.	Al Muthanna University, Biology /College of Science	Iraq	2021-06-10	Samawa-59	Severe acute respiratory syndrome-related coronavirus	29836	partial	Iraq	Iraq	Homo sapiens	oronasopharynx	2021-02-17
MZ366445	Severe acute respiratory syndrome coronavirus 2			Al-Rashedi,N., Alburkat,H., Munahi,M., Hameed,A., Jasim,A., Vapalaht,O., Sironen,T., Smura,T.	Al Muthanna University, Biology /College of Science	Iraq	2021-06-10	Samawa-60	Severe acute respiratory syndrome-related coronavirus	29847	partial	Iraq	Iraq	Homo sapiens	oronasopharynx	2021-02-17
MZ366446	Severe acute respiratory syndrome coronavirus 2			Al-Rashedi,N., Alburkat,H., Munahi,M., Hameed,A., Jasim,A., Vapalaht,O., Sironen,T., Smura,T.	Al Muthanna University, Biology /College of Science	Iraq	2021-06-10	Samawa-61	Severe acute respiratory syndrome-related coronavirus	29835	complete	Iraq	Iraq	Homo sapiens	oronasopharynx	2021-02-20
MZ366447	Severe acute respiratory syndrome coronavirus 2			Al-Rashedi,N., Alburkat,H., Munahi,M., Hameed,A., Jasim,A., Vapalaht,O., Sironen,T., Smura,T.	Al Muthanna University, Biology /College of Science	Iraq	2021-06-10	Samawa-62	Severe acute respiratory syndrome-related coronavirus	29829	complete	Iraq	Iraq	Homo sapiens	oronasopharynx	2021-02-20
MZ366448	Severe acute respiratory syndrome coronavirus 2			Al-Rashedi,N., Alburkat,H., Munahi,M., Hameed,A., Jasim,A., Vapalaht,O., Sironen,T., Smura,T.	Al Muthanna University, Biology /College of Science	Iraq	2021-06-10	Samawa-63	Severe acute respiratory syndrome-related coronavirus	29827	complete	Iraq	Iraq	Homo sapiens	oronasopharynx	2021-02-21
MZ366449	Severe acute respiratory syndrome coronavirus 2			Al-Rashedi,N., Alburkat,H., Munahi,M., Hameed,A., Jasim,A., Vapalaht,O., Sironen,T., Smura,T.	Al Muthanna University, Biology /College of Science	Iraq	2021-06-10	Samawa-64	Severe acute respiratory syndrome-related coronavirus	29665	partial	Iraq	Iraq	Homo sapiens	oronasopharynx	2021-02-10
MZ366450	Severe acute respiratory syndrome coronavirus 2			Al-Rashedi,N., Alburkat,H., Munahi,M., Hameed,A., Jasim,A., Vapalaht,O., Sironen,T., Smura,T.	Al Muthanna University, Biology /College of Science	Iraq	2021-06-10	Samawa-65	Severe acute respiratory syndrome-related coronavirus	29829	partial	Iraq	Iraq	Homo sapiens	oronasopharynx	2021-02-08
MZ366451	Severe acute respiratory syndrome coronavirus 2			Al-Rashedi,N., Alburkat,H., Munahi,M., Hameed,A., Jasim,A., Vapalaht,O., Sironen,T., Smura,T.	Al Muthanna University, Biology /College of Science	Iraq	2021-06-10	Samawa-66	Severe acute respiratory syndrome-related coronavirus	29837	complete	Iraq	Iraq	Homo sapiens	oronasopharynx	2021-02-08
MZ366452	Severe acute respiratory syndrome coronavirus 2			Al-Rashedi,N., Alburkat,H., Munahi,M., Hameed,A., Jasim,A., Vapalaht,O., Sironen,T., Smura,T.	Al Muthanna University, Biology /College of Science	Iraq	2021-06-10	Samawa-69	Severe acute respiratory syndrome-related coronavirus	29846	partial	Iraq	Iraq	Homo sapiens	oronasopharynx	2021-02-17
MZ366453	Severe acute respiratory syndrome coronavirus 2			Al-Rashedi,N., Alburkat,H., Munahi,M., Hameed,A., Jasim,A., Vapalaht,O., Sironen,T., Smura,T.	Al Muthanna University, Biology /College of Science	Iraq	2021-06-10	Samawa-71	Severe acute respiratory syndrome-related coronavirus	29845	partial	Iraq	Iraq	Homo sapiens	oronasopharynx	2021-02-11
MZ366454	Severe acute respiratory syndrome coronavirus 2			Al-Rashedi,N., Alburkat,H., Munahi,M., Hameed,A., Jasim,A., Vapalaht,O., Sironen,T., Smura,T.	Al Muthanna University, Biology /College of Science	Iraq	2021-06-10	Samawa-73	Severe acute respiratory syndrome-related coronavirus	29843	partial	Iraq	Iraq	Homo sapiens	oronasopharynx	2021-02-11
MZ366455	Severe acute respiratory syndrome coronavirus 2			Al-Rashedi,N., Alburkat,H., Munahi,M., Hameed,A., Jasim,A., Vapalaht,O., Sironen,T., Smura,T.	Al Muthanna University, Biology /College of Science	Iraq	2021-06-10	Samawa-74	Severe acute respiratory syndrome-related coronavirus	29846	partial	Iraq	Iraq	Homo sapiens	oronasopharynx	2021-02-17
MZ366456	Severe acute respiratory syndrome coronavirus 2			Al-Rashedi,N., Alburkat,H., Munahi,M., Hameed,A., Jasim,A., Vapalaht,O., Sironen,T., Smura,T.	Al Muthanna University, Biology /College of Science	Iraq	2021-06-10	Samawa-75	Severe acute respiratory syndrome-related coronavirus	29827	partial	Iraq	Iraq	Homo sapiens	oronasopharynx	2021-02-14
MZ366457	Severe acute respiratory syndrome coronavirus 2			Al-Rashedi,N., Alburkat,H., Munahi,M., Hameed,A., Jasim,A., Vapalaht,O., Sironen,T., Smura,T.	Al Muthanna University, Biology /College of Science	Iraq	2021-06-10	Samawa-76	Severe acute respiratory syndrome-related coronavirus	29827	partial	Iraq	Iraq	Homo sapiens	oronasopharynx	2021-02-11
MZ366458	Severe acute respiratory syndrome coronavirus 2			Al-Rashedi,N., Alburkat,H., Munahi,M., Hameed,A., Jasim,A., Vapalaht,O., Sironen,T., Smura,T.	Al Muthanna University, Biology /College of Science	Iraq	2021-06-10	Samawa-77	Severe acute respiratory syndrome-related coronavirus	29848	partial	Iraq	Iraq	Homo sapiens	oronasopharynx	2021-02-11
MZ330784	Severe acute respiratory syndrome coronavirus 2			Thaer,A.A., Hula,F.Y.	university of Baghdad, College of science, Biology department	Iraq	2021-06-03	Abdulhussein Thaer, Fadhil Hula	Severe acute respiratory syndrome-related coronavirus	29858	complete	Iraq	Iraq	Homo sapiens	oronasopharynx	2020-12-14
MZ324812	Severe acute respiratory syndrome coronavirus 2			Thaer,A.A., Hula,F.Y.	university of Baghdad, College of science, Biology department	Iraq	2021-06-02	HTh20210601_85	Severe acute respiratory syndrome-related coronavirus	29851	complete	Iraq	Iraq	Homo sapiens	oronasopharynx	2021-02-07
MZ327801	Severe acute respiratory syndrome coronavirus 2			ThairThair,A., HulaHula,F.	university of Baghdad, College of science, Biology department	Iraq	2021-06-02	Abdulhussein Thair, Fadhil Hula	Severe acute respiratory syndrome-related coronavirus	29836	complete	Iraq	Iraq	Homo sapiens		2021-02-26
MZ267227	Severe acute respiratory syndrome coronavirus 2		SRR14611301	Rahman,M.O., Khailany,R.A., Ibrahim,O.Q., Kanabe,B.O., Al-Attar,M.S., Ozaslan,M.	Tokat Gaziosmanpasa University, Medical Biology Department	Turkey	2021-05-23	Erbil 4	Severe acute respiratory syndrome-related coronavirus	29815	complete	Iraq	Iraq	Homo sapiens	oronasopharynx	2021-03-09	PRJNA726943
MZ221115	Severe acute respiratory syndrome coronavirus 2		SRR14406735	Khailany,R.A., Rahman,M.O., Ozaslan,M.	ZHEEN INTERNATIONAL HOSPITAL, GENETICS DEPARTMENT	Iraq	2021-05-18	Erbil 1	Severe acute respiratory syndrome-related coronavirus	29815	complete	Iraq	Iraq	Homo sapiens	oronasopharynx	2021-03-09	PRJNA726943
MZ221119	Severe acute respiratory syndrome coronavirus 2		SRR14425933	Ozaslan,M., Khailany,R.A., Rahman,M.O., Al-Attar,M.S.	Gaziantep University, Biology	Turkey	2021-05-18	Erbil 3	Severe acute respiratory syndrome-related coronavirus	29815	complete	Iraq: Erbil	Iraq	Homo sapiens	oronasopharynx	2021-03-09	PRJNA727469
MZ145287	Severe acute respiratory syndrome coronavirus 2			Al-Rashedi,N., Alburkat,H., Munahi,M., Hameed,A., Jasim,A., Vapalaht,O., Sironen,T., Smura,T.	Al Muthanna University, Biology /College of Science	Iraq	2021-05-07	Samawa-43	Severe acute respiratory syndrome-related coronavirus	29836	partial	Iraq	Iraq	Homo sapiens	oronasopharynx	2021-02-16
MZ145288	Severe acute respiratory syndrome coronavirus 2			Al-Rashedi,N., Alburkat,H., Munahi,M., Hameed,A., Jasim,A., Vapalaht,O., Sironen,T., Smura,T.	Al Muthanna University, Biology /College of Science	Iraq	2021-05-07	Samawa-18	Severe acute respiratory syndrome-related coronavirus	29859	complete	Iraq	Iraq	Homo sapiens	oronasopharynx	2021-01-23
MZ145289	Severe acute respiratory syndrome coronavirus 2			Al-Rashedi,N., Alburkat,H., Munahi,M., Hameed,A., Jasim,A., Vapalaht,O., Sironen,T., Smura,T.	Al Muthanna University, Biology /College of Science	Iraq	2021-05-07	Samawa-36	Severe acute respiratory syndrome-related coronavirus	29856	partial	Iraq	Iraq	Homo sapiens	oronasopharynx	2021-02-20
MZ145290	Severe acute respiratory syndrome coronavirus 2			Al-Rashedi,N., Alburkat,H., Munahi,M., Hameed,A., Jasim,A., Vapalaht,O., Sironen,T., Smura,T.	Al Muthanna University, Biology /College of Science	Iraq	2021-05-07	Samawa-37	Severe acute respiratory syndrome-related coronavirus	29866	complete	Iraq	Iraq	Homo sapiens	oronasopharynx	2021-02-20
MZ145291	Severe acute respiratory syndrome coronavirus 2			Al-Rashedi,N., Alburkat,H., Munahi,M., Hameed,A., Jasim,A., Vapalaht,O., Sironen,T., Smura,T.	Al Muthanna University, Biology /College of Science	Iraq	2021-05-07	Samawa-17	Severe acute respiratory syndrome-related coronavirus	29867	complete	Iraq	Iraq	Homo sapiens	oronasopharynx	2021-02-15
MZ145292	Severe acute respiratory syndrome coronavirus 2			Al-Rashedi,N., Alburkat,H., Munahi,M., Hameed,A., Jasim,A., Vapalaht,O., Sironen,T., Smura,T.	Al Muthanna University, Biology /College of Science	Iraq	2021-05-07	Samawa-49	Severe acute respiratory syndrome-related coronavirus	29845	complete	Iraq	Iraq	Homo sapiens	oronasopharynx	2021-02-20
MZ145293	Severe acute respiratory syndrome coronavirus 2			Al-Rashedi,N., Alburkat,H., Munahi,M., Hameed,A., Jasim,A., Vapalaht,O., Sironen,T., Smura,T.	Al Muthanna University, Biology /College of Science	Iraq	2021-05-07	Samawa-50	Severe acute respiratory syndrome-related coronavirus	29841	complete	Iraq	Iraq	Homo sapiens	oronasopharynx	2021-02-22
MZ145294	Severe acute respiratory syndrome coronavirus 2			Al-Rashedi,N., Alburkat,H., Munahi,M., Hameed,A., Jasim,A., Vapalaht,O., Sironen,T., Smura,T.	Al Muthanna University, Biology /College of Science	Iraq	2021-05-07	Samawa-38	Severe acute respiratory syndrome-related coronavirus	29866	complete	Iraq	Iraq	Homo sapiens	oronasopharynx	2021-02-20
MZ145295	Severe acute respiratory syndrome coronavirus 2			Al-Rashedi,N., Alburkat,H., Munahi,M., Hameed,A., Jasim,A., Vapalaht,O., Sironen,T., Smura,T.	Al Muthanna University, Biology /College of Science	Iraq	2021-05-07	Samawa-52	Severe acute respiratory syndrome-related coronavirus	29833	partial	Iraq	Iraq	Homo sapiens	oronasopharynx	2021-01-20
MZ145296	Severe acute respiratory syndrome coronavirus 2			Al-Rashedi,N., Alburkat,H., Munahi,M., Hameed,A., Jasim,A., Vapalaht,O., Sironen,T., Smura,T.	Al Muthanna University, Biology /College of Science	Iraq	2021-05-07	Samawa-10	Severe acute respiratory syndrome-related coronavirus	29835	complete	Iraq	Iraq	Homo sapiens	oronasopharynx	2021-02-20
MZ145297	Severe acute respiratory syndrome coronavirus 2			Al-Rashedi,N., Alburkat,H., Munahi,M., Hameed,A., Jasim,A., Vapalaht,O., Sironen,T., Smura,T.	Al Muthanna University, Biology /College of Science	Iraq	2021-05-07	Samawa-11	Severe acute respiratory syndrome-related coronavirus	29851	complete	Iraq	Iraq	Homo sapiens	oronasopharynx	2021-02-19
MZ145298	Severe acute respiratory syndrome coronavirus 2			Al-Rashedi,N., Alburkat,H., Munahi,M., Hameed,A., Jasim,A., Vapalaht,O., Sironen,T., Smura,T.	Al Muthanna University, Biology /College of Science	Iraq	2021-05-07	Samawa-12	Severe acute respiratory syndrome-related coronavirus	29840	complete	Iraq	Iraq	Homo sapiens	oronasopharynx	2021-02-20
MZ145299	Severe acute respiratory syndrome coronavirus 2			Al-Rashedi,N., Alburkat,H., Munahi,M., Hameed,A., Jasim,A., Vapalaht,O., Sironen,T., Smura,T.	Al Muthanna University, Biology /College of Science	Iraq	2021-05-07	Samawa-13	Severe acute respiratory syndrome-related coronavirus	29848	complete	Iraq	Iraq	Homo sapiens	oronasopharynx	2021-02-20
MZ145300	Severe acute respiratory syndrome coronavirus 2			Al-Rashedi,N., Alburkat,H., Munahi,M., Hameed,A., Jasim,A., Vapalaht,O., Sironen,T., Smura,T.	Al Muthanna University, Biology /College of Science	Iraq	2021-05-07	Samawa-14	Severe acute respiratory syndrome-related coronavirus	29826	complete	Iraq	Iraq	Homo sapiens	oronasopharynx	2021-02-19
MZ145301	Severe acute respiratory syndrome coronavirus 2			Al-Rashedi,N., Alburkat,H., Munahi,M., Hameed,A., Jasim,A., Vapalaht,O., Sironen,T., Smura,T.	Al Muthanna University, Biology /College of Science	Iraq	2021-05-07	Samawa-15	Severe acute respiratory syndrome-related coronavirus	29849	complete	Iraq	Iraq	Homo sapiens	oronasopharynx	2020-12-29
MZ145302	Severe acute respiratory syndrome coronavirus 2			Al-Rashedi,N., Alburkat,H., Munahi,M., Hameed,A., Jasim,A., Vapalaht,O., Sironen,T., Smura,T.	Al Muthanna University, Biology /College of Science	Iraq	2021-05-07	Samawa-16	Severe acute respiratory syndrome-related coronavirus	29825	complete	Iraq	Iraq	Homo sapiens	oronasopharynx	2021-02-10
MZ145303	Severe acute respiratory syndrome coronavirus 2			Al-Rashedi,N., Alburkat,H., Munahi,M., Hameed,A., Jasim,A., Vapalaht,O., Sironen,T., Smura,T.	Al Muthanna University, Biology /College of Science	Iraq	2021-05-07	Samawa-1	Severe acute respiratory syndrome-related coronavirus	29839	complete	Iraq	Iraq	Homo sapiens	oronasopharynx	2021-01-20
MZ145304	Severe acute respiratory syndrome coronavirus 2			Al-Rashedi,N., Alburkat,H., Munahi,M., Hameed,A., Jasim,A., Vapalaht,O., Sironen,T., Smura,T.	Al Muthanna University, Biology /College of Science	Iraq	2021-05-07	Samawa-19	Severe acute respiratory syndrome-related coronavirus	29839	complete	Iraq	Iraq	Homo sapiens	oronasopharynx	2021-02-25
MZ145305	Severe acute respiratory syndrome coronavirus 2			Al-Rashedi,N., Alburkat,H., Munahi,M., Hameed,A., Jasim,A., Vapalaht,O., Sironen,T., Smura,T.	Al Muthanna University, Biology /College of Science	Iraq	2021-05-07	Samawa-20	Severe acute respiratory syndrome-related coronavirus	29826	complete	Iraq	Iraq	Homo sapiens	oronasopharynx	2021-02-10
MZ145306	Severe acute respiratory syndrome coronavirus 2			Al-Rashedi,N., Alburkat,H., Munahi,M., Hameed,A., Jasim,A., Vapalaht,O., Sironen,T., Smura,T.	Al Muthanna University, Biology /College of Science	Iraq	2021-05-07	Samawa-21	Severe acute respiratory syndrome-related coronavirus	29847	complete	Iraq	Iraq	Homo sapiens	oronasopharynx	2021-02-20
MZ145307	Severe acute respiratory syndrome coronavirus 2			Al-Rashedi,N., Alburkat,H., Munahi,M., Hameed,A., Jasim,A., Vapalaht,O., Sironen,T., Smura,T.	Al Muthanna University, Biology /College of Science	Iraq	2021-05-07	Samawa-22	Severe acute respiratory syndrome-related coronavirus	29849	complete	Iraq	Iraq	Homo sapiens	oronasopharynx	2021-02-15
MZ145308	Severe acute respiratory syndrome coronavirus 2			Al-Rashedi,N., Alburkat,H., Munahi,M., Hameed,A., Jasim,A., Vapalaht,O., Sironen,T., Smura,T.	Al Muthanna University, Biology /College of Science	Iraq	2021-05-07	Samawa-23	Severe acute respiratory syndrome-related coronavirus	29826	complete	Iraq	Iraq	Homo sapiens	oronasopharynx	2021-02-20
MZ145309	Severe acute respiratory syndrome coronavirus 2			Al-Rashedi,N., Alburkat,H., Munahi,M., Hameed,A., Jasim,A., Vapalaht,O., Sironen,T., Smura,T.	Al Muthanna University, Biology /College of Science	Iraq	2021-05-07	Samawa-2	Severe acute respiratory syndrome-related coronavirus	29838	complete	Iraq	Iraq	Homo sapiens	oronasopharynx	2021-02-20
MZ145310	Severe acute respiratory syndrome coronavirus 2			Al-Rashedi,N., Alburkat,H., Munahi,M., Hameed,A., Jasim,A., Vapalaht,O., Sironen,T., Smura,T.	Al Muthanna University, Biology /College of Science	Iraq	2021-05-07	Samawa-24	Severe acute respiratory syndrome-related coronavirus	29826	complete	Iraq	Iraq	Homo sapiens	oronasopharynx	2021-02-19
MZ145311	Severe acute respiratory syndrome coronavirus 2			Al-Rashedi,N., Alburkat,H., Munahi,M., Hameed,A., Jasim,A., Vapalaht,O., Sironen,T., Smura,T.	Al Muthanna University, Biology /College of Science	Iraq	2021-05-07	Samawa-25	Severe acute respiratory syndrome-related coronavirus	29826	complete	Iraq	Iraq	Homo sapiens	oronasopharynx	2021-02-20
MZ145312	Severe acute respiratory syndrome coronavirus 2			Al-Rashedi,N., Alburkat,H., Munahi,M., Hameed,A., Jasim,A., Vapalaht,O., Sironen,T., Smura,T.	Al Muthanna University, Biology /College of Science	Iraq	2021-05-07	Samawa-26	Severe acute respiratory syndrome-related coronavirus	29849	complete	Iraq	Iraq	Homo sapiens	oronasopharynx	2021-02-22
MZ145313	Severe acute respiratory syndrome coronavirus 2			Al-Rashedi,N., Alburkat,H., Munahi,M., Hameed,A., Jasim,A., Vapalaht,O., Sironen,T., Smura,T.	Al Muthanna University, Biology /College of Science	Iraq	2021-05-07	Samawa-27	Severe acute respiratory syndrome-related coronavirus	29840	complete	Iraq	Iraq	Homo sapiens	oronasopharynx	2021-02-19
MZ145314	Severe acute respiratory syndrome coronavirus 2			Al-Rashedi,N., Alburkat,H., Munahi,M., Hameed,A., Jasim,A., Vapalaht,O., Sironen,T., Smura,T.	Al Muthanna University, Biology /College of Science	Iraq	2021-05-07	Samawa-28	Severe acute respiratory syndrome-related coronavirus	29845	complete	Iraq	Iraq	Homo sapiens	oronasopharynx	2021-02-20
MZ145315	Severe acute respiratory syndrome coronavirus 2			Al-Rashedi,N., Alburkat,H., Munahi,M., Hameed,A., Jasim,A., Vapalaht,O., Sironen,T., Smura,T.	Al Muthanna University, Biology /College of Science	Iraq	2021-05-07	Samawa-29	Severe acute respiratory syndrome-related coronavirus	29826	complete	Iraq	Iraq	Homo sapiens	oronasopharynx	2021-02-20
MZ145316	Severe acute respiratory syndrome coronavirus 2			Al-Rashedi,N., Alburkat,H., Munahi,M., Hameed,A., Jasim,A., Vapalaht,O., Sironen,T., Smura,T.	Al Muthanna University, Biology /College of Science	Iraq	2021-05-07	Samawa-30	Severe acute respiratory syndrome-related coronavirus	29837	complete	Iraq	Iraq	Homo sapiens	oronasopharynx	2021-02-10
MZ145317	Severe acute respiratory syndrome coronavirus 2			Al-Rashedi,N., Alburkat,H., Munahi,M., Hameed,A., Jasim,A., Vapalaht,O., Sironen,T., Smura,T.	Al Muthanna University, Biology /College of Science	Iraq	2021-05-07	Samawa-31	Severe acute respiratory syndrome-related coronavirus	29849	complete	Iraq	Iraq	Homo sapiens	oronasopharynx	2021-02-25
MZ145318	Severe acute respiratory syndrome coronavirus 2			Al-Rashedi,N., Alburkat,H., Munahi,M., Hameed,A., Jasim,A., Vapalaht,O., Sironen,T., Smura,T.	Al Muthanna University, Biology /College of Science	Iraq	2021-05-07	Samawa-3	Severe acute respiratory syndrome-related coronavirus	29838	complete	Iraq	Iraq	Homo sapiens	oronasopharynx	2020-12-27
MZ145319	Severe acute respiratory syndrome coronavirus 2			Al-Rashedi,N., Alburkat,H., Munahi,M., Hameed,A., Jasim,A., Vapalaht,O., Sironen,T., Smura,T.	Al Muthanna University, Biology /College of Science	Iraq	2021-05-07	Samawa-32	Severe acute respiratory syndrome-related coronavirus	29849	complete	Iraq	Iraq	Homo sapiens	oronasopharynx	2021-02-18
MZ145320	Severe acute respiratory syndrome coronavirus 2			Al-Rashedi,N., Alburkat,H., Munahi,M., Hameed,A., Jasim,A., Vapalaht,O., Sironen,T., Smura,T.	Al Muthanna University, Biology /College of Science	Iraq	2021-05-07	Samawa-33	Severe acute respiratory syndrome-related coronavirus	29842	complete	Iraq	Iraq	Homo sapiens	oronasopharynx	2021-02-16
MZ145321	Severe acute respiratory syndrome coronavirus 2			Al-Rashedi,N., Alburkat,H., Munahi,M., Hameed,A., Jasim,A., Vapalaht,O., Sironen,T., Smura,T.	Al Muthanna University, Biology /College of Science	Iraq	2021-05-07	Samawa-34	Severe acute respiratory syndrome-related coronavirus	29826	complete	Iraq	Iraq	Homo sapiens	oronasopharynx	2021-02-20
MZ145322	Severe acute respiratory syndrome coronavirus 2			Al-Rashedi,N., Alburkat,H., Munahi,M., Hameed,A., Jasim,A., Vapalaht,O., Sironen,T., Smura,T.	Al Muthanna University, Biology /College of Science	Iraq	2021-05-07	Samawa-35	Severe acute respiratory syndrome-related coronavirus	29826	complete	Iraq	Iraq	Homo sapiens	oronasopharynx	2021-02-16
MZ145323	Severe acute respiratory syndrome coronavirus 2			Al-Rashedi,N., Alburkat,H., Munahi,M., Hameed,A., Jasim,A., Vapalaht,O., Sironen,T., Smura,T.	Al Muthanna University, Biology /College of Science	Iraq	2021-05-07	Samawa-39	Severe acute respiratory syndrome-related coronavirus	29826	complete	Iraq	Iraq	Homo sapiens	oronasopharynx	2021-02-20
MZ145324	Severe acute respiratory syndrome coronavirus 2			Al-Rashedi,N., Alburkat,H., Munahi,M., Hameed,A., Jasim,A., Vapalaht,O., Sironen,T., Smura,T.	Al Muthanna University, Biology /College of Science	Iraq	2021-05-07	Samawa-4	Severe acute respiratory syndrome-related coronavirus	29847	complete	Iraq	Iraq	Homo sapiens	oronasopharynx	2021-02-16
MZ145325	Severe acute respiratory syndrome coronavirus 2			Al-Rashedi,N., Alburkat,H., Munahi,M., Hameed,A., Jasim,A., Vapalaht,O., Sironen,T., Smura,T.	Al Muthanna University, Biology /College of Science	Iraq	2021-05-07	Samawa-40	Severe acute respiratory syndrome-related coronavirus	29826	partial	Iraq	Iraq	Homo sapiens	oronasopharynx	2021-02-11
MZ145326	Severe acute respiratory syndrome coronavirus 2			Al-Rashedi,N., Alburkat,H., Munahi,M., Hameed,A., Jasim,A., Vapalaht,O., Sironen,T., Smura,T.	Al Muthanna University, Biology /College of Science	Iraq	2021-05-07	Samawa-41	Severe acute respiratory syndrome-related coronavirus	29825	complete	Iraq	Iraq	Homo sapiens	oronasopharynx	2021-02-20
MZ145327	Severe acute respiratory syndrome coronavirus 2			Al-Rashedi,N., Alburkat,H., Munahi,M., Hameed,A., Jasim,A., Vapalaht,O., Sironen,T., Smura,T.	Al Muthanna University, Biology /College of Science	Iraq	2021-05-07	Samawa-5	Severe acute respiratory syndrome-related coronavirus	29825	complete	Iraq	Iraq	Homo sapiens	oronasopharynx	2021-02-20
MZ145328	Severe acute respiratory syndrome coronavirus 2			Al-Rashedi,N., Alburkat,H., Munahi,M., Hameed,A., Jasim,A., Vapalaht,O., Sironen,T., Smura,T.	Al Muthanna University, Biology /College of Science	Iraq	2021-05-07	Samawa-42	Severe acute respiratory syndrome-related coronavirus	29826	complete	Iraq	Iraq	Homo sapiens	oronasopharynx	2021-02-20
MZ145329	Severe acute respiratory syndrome coronavirus 2			Al-Rashedi,N., Alburkat,H., Munahi,M., Hameed,A., Jasim,A., Vapalaht,O., Sironen,T., Smura,T.	Al Muthanna University, Biology /College of Science	Iraq	2021-05-07	Samawa-6	Severe acute respiratory syndrome-related coronavirus	29847	complete	Iraq	Iraq	Homo sapiens	oronasopharynx	2021-02-20
MZ145330	Severe acute respiratory syndrome coronavirus 2			Al-Rashedi,N., Alburkat,H., Munahi,M., Hameed,A., Jasim,A., Vapalaht,O., Sironen,T., Smura,T.	Al Muthanna University, Biology /College of Science	Iraq	2021-05-07	Samawa-7	Severe acute respiratory syndrome-related coronavirus	29836	complete	Iraq	Iraq	Homo sapiens	oronasopharynx	2021-02-20
MZ145331	Severe acute respiratory syndrome coronavirus 2			Al-Rashedi,N., Alburkat,H., Munahi,M., Hameed,A., Jasim,A., Vapalaht,O., Sironen,T., Smura,T.	Al Muthanna University, Biology /College of Science	Iraq	2021-05-07	Samawa-44	Severe acute respiratory syndrome-related coronavirus	29827	partial	Iraq	Iraq	Homo sapiens	oronasopharynx	2021-02-18
MZ145332	Severe acute respiratory syndrome coronavirus 2			Al-Rashedi,N., Alburkat,H., Munahi,M., Hameed,A., Jasim,A., Vapalaht,O., Sironen,T., Smura,T.	Al Muthanna University, Biology /College of Science	Iraq	2021-05-07	Samawa-45	Severe acute respiratory syndrome-related coronavirus	29826	complete	Iraq	Iraq	Homo sapiens	oronasopharynx	2021-02-16
MZ145333	Severe acute respiratory syndrome coronavirus 2			Al-Rashedi,N., Alburkat,H., Munahi,M., Hameed,A., Jasim,A., Vapalaht,O., Sironen,T., Smura,T.	Al Muthanna University, Biology /College of Science	Iraq	2021-05-07	Samawa-46	Severe acute respiratory syndrome-related coronavirus	29827	partial	Iraq	Iraq	Homo sapiens	oronasopharynx	2021-02-20
MZ145334	Severe acute respiratory syndrome coronavirus 2			Al-Rashedi,N., Alburkat,H., Munahi,M., Hameed,A., Jasim,A., Vapalaht,O., Sironen,T., Smura,T.	Al Muthanna University, Biology /College of Science	Iraq	2021-05-07	Samawa-8	Severe acute respiratory syndrome-related coronavirus	29826	complete	Iraq	Iraq	Homo sapiens	oronasopharynx	2021-02-20
MZ145335	Severe acute respiratory syndrome coronavirus 2			Al-Rashedi,N., Alburkat,H., Munahi,M., Hameed,A., Jasim,A., Vapalaht,O., Sironen,T., Smura,T.	Al Muthanna University, Biology /College of Science	Iraq	2021-05-07	Samawa-47	Severe acute respiratory syndrome-related coronavirus	29827	partial	Iraq	Iraq	Homo sapiens	oronasopharynx	2021-02-10
MZ145336	Severe acute respiratory syndrome coronavirus 2			Al-Rashedi,N., Alburkat,H., Munahi,M., Hameed,A., Jasim,A., Vapalaht,O., Sironen,T., Smura,T.	Al Muthanna University, Biology /College of Science	Iraq	2021-05-07	Samawa-48	Severe acute respiratory syndrome-related coronavirus	29827	complete	Iraq	Iraq	Homo sapiens	oronasopharynx	2021-02-20
MZ145337	Severe acute respiratory syndrome coronavirus 2			Al-Rashedi,N., Alburkat,H., Munahi,M., Hameed,A., Jasim,A., Vapalaht,O., Sironen,T., Smura,T.	Al Muthanna University, Biology /College of Science	Iraq	2021-05-07	Samawa-51	Severe acute respiratory syndrome-related coronavirus	29833	complete	Iraq	Iraq	Homo sapiens	oronasopharynx	2021-02-22
MZ145338	Severe acute respiratory syndrome coronavirus 2			Al-Rashedi,N., Alburkat,H., Munahi,M., Hameed,A., Jasim,A., Vapalaht,O., Sironen,T., Smura,T.	Al Muthanna University, Biology /College of Science	Iraq	2021-05-07	Samawa-9	Severe acute respiratory syndrome-related coronavirus	29826	complete	Iraq	Iraq	Homo sapiens	oronasopharynx	2021-02-10
MW633517	Severe acute respiratory syndrome coronavirus 2			Yasin,K.A., Hazha,J.H., Dlovan,M.F., Haval,F.M., Amanj,S.A., Ariamand,A.H.	Hawler Medical University & Immunogene Center, Medical Research Center	Iraq	2021-02-19	Erbil	Severe acute respiratory syndrome-related coronavirus	29803	complete	Iraq	Iraq	Homo sapiens	oronasopharynx	2021-02-10
MW512847	Severe acute respiratory syndrome coronavirus 2			Abu-Ali,H.F., Al-Badran,A.I.	University of Basrah, Department of Biology	Iraq	2021-02-08	IRQ-BAS 1	Severe acute respiratory syndrome-related coronavirus	29820	complete	Iraq	Iraq	Homo sapiens	oronasopharynx	2020-10-01
MW546610	Severe acute respiratory syndrome coronavirus 2			Abu-Ali,H.M., Al-Badran,A.I.	University of Basrah, Department of Biology	Iraq	2021-01-29	IRQ-BAS 2	Severe acute respiratory syndrome-related coronavirus	29820	complete	Iraq	Iraq	Homo sapiens	oronasopharynx	2020-10-01
MW527392	Severe acute respiratory syndrome coronavirus 2			Dler,H., Dlshad,H., Furat,S., Sharmeen,F.-A., Dalia,F., Mohsen,A., Hemdad,A., Fahmi,A., Hemn,M., Idrees,H.	Central Public Health Laboratory, Molecular Diagnostics	Iraq	2021-01-27	NN_Erbil	Severe acute respiratory syndrome-related coronavirus	29862	complete	Iraq	Iraq	Homo sapiens	oronasopharynx	2021-01-20
MW290972	Severe acute respiratory syndrome coronavirus 2			Al-Rashedi,N., Licastro,D., Rajasekharan,S., Dal Monego,S., Marcello,A.	ICGEB, Molecular Virology	Italy	2020-11-25	ICGEB-2T	Severe acute respiratory syndrome-related coronavirus	29576	partial	Iraq	Iraq	Homo sapiens		2020-06-30
MW290973	Severe acute respiratory syndrome coronavirus 2			Al-Rashedi,N., Licastro,D., Rajasekharan,S., Dal Monego,S., Marcello,A.	ICGEB, Molecular Virology	Italy	2020-11-25	ICGEB-5T	Severe acute respiratory syndrome-related coronavirus	29720	partial	Iraq	Iraq	Homo sapiens		2020-06-30
MT940481	Severe acute respiratory syndrome coronavirus 2			Fries,A.C., Meyer,J.R., Javorina,A.K., Connors,B.C., Macias,E.A., Chapleau,R.R., Starr,C.R., Castillo,F.M., Anderson,C.P.	United States Air Force School of Aerospace Medicine, Public Health	USA	2020-08-29	USAFSAM-S061	Severe acute respiratory syndrome-related coronavirus	29821	complete	Iraq	Iraq	Homo sapiens		2020-06-06	PRJNA655789
MT940482	Severe acute respiratory syndrome coronavirus 2			Fries,A.C., Meyer,J.R., Javorina,A.K., Connors,B.C., Macias,E.A., Chapleau,R.R., Starr,C.R., Castillo,F.M., Anderson,C.P.	United States Air Force School of Aerospace Medicine, Public Health	USA	2020-08-29	USAFSAM-S062	Severe acute respiratory syndrome-related coronavirus	29817	complete	Iraq	Iraq	Homo sapiens		2020-06-16	PRJNA655789
MT940483	Severe acute respiratory syndrome coronavirus 2			Fries,A.C., Meyer,J.R., Javorina,A.K., Connors,B.C., Macias,E.A., Chapleau,R.R., Starr,C.R., Castillo,F.M., Anderson,C.P.	United States Air Force School of Aerospace Medicine, Public Health	USA	2020-08-29	USAFSAM-S063	Severe acute respiratory syndrome-related coronavirus	29818	complete	Iraq	Iraq	Homo sapiens		2020-06-11	PRJNA655789
MT940484	Severe acute respiratory syndrome coronavirus 2			Fries,A.C., Meyer,J.R., Javorina,A.K., Connors,B.C., Macias,E.A., Chapleau,R.R., Starr,C.R., Castillo,F.M., Anderson,C.P.	United States Air Force School of Aerospace Medicine, Public Health	USA	2020-08-29	USAFSAM-S064	Severe acute respiratory syndrome-related coronavirus	29820	complete	Iraq	Iraq	Homo sapiens		2020-06-16	PRJNA655789
MT940485	Severe acute respiratory syndrome coronavirus 2			Fries,A.C., Meyer,J.R., Javorina,A.K., Connors,B.C., Macias,E.A., Chapleau,R.R., Starr,C.R., Castillo,F.M., Anderson,C.P.	United States Air Force School of Aerospace Medicine, Public Health	USA	2020-08-29	USAFSAM-S065	Severe acute respiratory syndrome-related coronavirus	29817	complete	Iraq	Iraq	Homo sapiens		2020-06-07	PRJNA655789
MT940486	Severe acute respiratory syndrome coronavirus 2			Fries,A.C., Meyer,J.R., Javorina,A.K., Connors,B.C., Macias,E.A., Chapleau,R.R., Starr,C.R., Castillo,F.M., Anderson,C.P.	United States Air Force School of Aerospace Medicine, Public Health	USA	2020-08-29	USAFSAM-S068	Severe acute respiratory syndrome-related coronavirus	29820	complete	Iraq	Iraq	Homo sapiens		2020-06-16	PRJNA655789
MT940487	Severe acute respiratory syndrome coronavirus 2			Fries,A.C., Meyer,J.R., Javorina,A.K., Connors,B.C., Macias,E.A., Chapleau,R.R., Starr,C.R., Castillo,F.M., Anderson,C.P.	United States Air Force School of Aerospace Medicine, Public Health	USA	2020-08-29	USAFSAM-S069	Severe acute respiratory syndrome-related coronavirus	29820	complete	Iraq	Iraq	Homo sapiens		2020-06-16	PRJNA655789
MT940488	Severe acute respiratory syndrome coronavirus 2			Fries,A.C., Meyer,J.R., Javorina,A.K., Connors,B.C., Macias,E.A., Chapleau,R.R., Starr,C.R., Castillo,F.M., Anderson,C.P.	United States Air Force School of Aerospace Medicine, Public Health	USA	2020-08-29	USAFSAM-S070	Severe acute respiratory syndrome-related coronavirus	29820	complete	Iraq	Iraq	Homo sapiens		2020-06-16	PRJNA655789
MT940489	Severe acute respiratory syndrome coronavirus 2			Fries,A.C., Meyer,J.R., Javorina,A.K., Connors,B.C., Macias,E.A., Chapleau,R.R., Starr,C.R., Castillo,F.M., Anderson,C.P.	United States Air Force School of Aerospace Medicine, Public Health	USA	2020-08-29	USAFSAM-S071	Severe acute respiratory syndrome-related coronavirus	29819	complete	Iraq	Iraq	Homo sapiens		2020-06-16	PRJNA655789
MT940490	Severe acute respiratory syndrome coronavirus 2			Fries,A.C., Meyer,J.R., Javorina,A.K., Connors,B.C., Macias,E.A., Chapleau,R.R., Starr,C.R., Castillo,F.M., Anderson,C.P.	United States Air Force School of Aerospace Medicine, Public Health	USA	2020-08-29	USAFSAM-S072	Severe acute respiratory syndrome-related coronavirus	29820	complete	Iraq	Iraq	Homo sapiens		2020-06-07	PRJNA655789
MT940491	Severe acute respiratory syndrome coronavirus 2			Fries,A.C., Meyer,J.R., Javorina,A.K., Connors,B.C., Macias,E.A., Chapleau,R.R., Starr,C.R., Castillo,F.M., Anderson,C.P.	United States Air Force School of Aerospace Medicine, Public Health	USA	2020-08-29	USAFSAM-S073	Severe acute respiratory syndrome-related coronavirus	29820	complete	Iraq	Iraq	Homo sapiens		2020-06-16	PRJNA655789
MT940492	Severe acute respiratory syndrome coronavirus 2			Fries,A.C., Meyer,J.R., Javorina,A.K., Connors,B.C., Macias,E.A., Chapleau,R.R., Starr,C.R., Castillo,F.M., Anderson,C.P.	United States Air Force School of Aerospace Medicine, Public Health	USA	2020-08-29	USAFSAM-S074	Severe acute respiratory syndrome-related coronavirus	29819	complete	Iraq	Iraq	Homo sapiens		2020-06-16	PRJNA655789
MT940493	Severe acute respiratory syndrome coronavirus 2			Fries,A.C., Meyer,J.R., Javorina,A.K., Connors,B.C., Macias,E.A., Chapleau,R.R., Starr,C.R., Castillo,F.M., Anderson,C.P.	United States Air Force School of Aerospace Medicine, Public Health	USA	2020-08-29	USAFSAM-S075	Severe acute respiratory syndrome-related coronavirus	29820	complete	Iraq	Iraq	Homo sapiens		2020-06-07	PRJNA655789
MT940494	Severe acute respiratory syndrome coronavirus 2			Fries,A.C., Meyer,J.R., Javorina,A.K., Connors,B.C., Macias,E.A., Chapleau,R.R., Starr,C.R., Castillo,F.M., Anderson,C.P.	United States Air Force School of Aerospace Medicine, Public Health	USA	2020-08-29	USAFSAM-S076	Severe acute respiratory syndrome-related coronavirus	29818	complete	Iraq	Iraq	Homo sapiens		2020-06-16	PRJNA655789
MT940495	Severe acute respiratory syndrome coronavirus 2			Fries,A.C., Meyer,J.R., Javorina,A.K., Connors,B.C., Macias,E.A., Chapleau,R.R., Starr,C.R., Castillo,F.M., Anderson,C.P.	United States Air Force School of Aerospace Medicine, Public Health	USA	2020-08-29	USAFSAM-S077	Severe acute respiratory syndrome-related coronavirus	29820	complete	Iraq	Iraq	Homo sapiens		2020-06-07	PRJNA655789
MT940496	Severe acute respiratory syndrome coronavirus 2			Fries,A.C., Meyer,J.R., Javorina,A.K., Connors,B.C., Macias,E.A., Chapleau,R.R., Starr,C.R., Castillo,F.M., Anderson,C.P.	United States Air Force School of Aerospace Medicine, Public Health	USA	2020-08-29	USAFSAM-S078	Severe acute respiratory syndrome-related coronavirus	29820	complete	Iraq	Iraq	Homo sapiens		2020-06-16	PRJNA655789
MT940497	Severe acute respiratory syndrome coronavirus 2			Fries,A.C., Meyer,J.R., Javorina,A.K., Connors,B.C., Macias,E.A., Chapleau,R.R., Starr,C.R., Castillo,F.M., Anderson,C.P.	United States Air Force School of Aerospace Medicine, Public Health	USA	2020-08-29	USAFSAM-S079	Severe acute respiratory syndrome-related coronavirus	29819	complete	Iraq	Iraq	Homo sapiens		2020-06-07	PRJNA655789
MT940498	Severe acute respiratory syndrome coronavirus 2			Fries,A.C., Meyer,J.R., Javorina,A.K., Connors,B.C., Macias,E.A., Chapleau,R.R., Starr,C.R., Castillo,F.M., Anderson,C.P.	United States Air Force School of Aerospace Medicine, Public Health	USA	2020-08-29	USAFSAM-S080	Severe acute respiratory syndrome-related coronavirus	29817	complete	Iraq	Iraq	Homo sapiens		2020-06-07	PRJNA655789
MT940499	Severe acute respiratory syndrome coronavirus 2			Fries,A.C., Meyer,J.R., Javorina,A.K., Connors,B.C., Macias,E.A., Chapleau,R.R., Starr,C.R., Castillo,F.M., Anderson,C.P.	United States Air Force School of Aerospace Medicine, Public Health	USA	2020-08-29	USAFSAM-S081	Severe acute respiratory syndrome-related coronavirus	29820	complete	Iraq	Iraq	Homo sapiens		2020-06-07	PRJNA655789
MT940500	Severe acute respiratory syndrome coronavirus 2			Fries,A.C., Meyer,J.R., Javorina,A.K., Connors,B.C., Macias,E.A., Chapleau,R.R., Starr,C.R., Castillo,F.M., Anderson,C.P.	United States Air Force School of Aerospace Medicine, Public Health	USA	2020-08-29	USAFSAM-S082	Severe acute respiratory syndrome-related coronavirus	29819	complete	Iraq	Iraq	Homo sapiens		2020-06-16	PRJNA655789
MT940501	Severe acute respiratory syndrome coronavirus 2			Fries,A.C., Meyer,J.R., Javorina,A.K., Connors,B.C., Macias,E.A., Chapleau,R.R., Starr,C.R., Castillo,F.M., Anderson,C.P.	United States Air Force School of Aerospace Medicine, Public Health	USA	2020-08-29	USAFSAM-S083	Severe acute respiratory syndrome-related coronavirus	29820	complete	Iraq	Iraq	Homo sapiens		2020-06-16	PRJNA655789
MT940502	Severe acute respiratory syndrome coronavirus 2			Fries,A.C., Meyer,J.R., Javorina,A.K., Connors,B.C., Macias,E.A., Chapleau,R.R., Starr,C.R., Castillo,F.M., Anderson,C.P.	United States Air Force School of Aerospace Medicine, Public Health	USA	2020-08-29	USAFSAM-S084	Severe acute respiratory syndrome-related coronavirus	29820	complete	Iraq	Iraq	Homo sapiens		2020-06-16	PRJNA655789
MT940503	Severe acute respiratory syndrome coronavirus 2			Fries,A.C., Meyer,J.R., Javorina,A.K., Connors,B.C., Macias,E.A., Chapleau,R.R., Starr,C.R., Castillo,F.M., Anderson,C.P.	United States Air Force School of Aerospace Medicine, Public Health	USA	2020-08-29	USAFSAM-S085	Severe acute respiratory syndrome-related coronavirus	29820	complete	Iraq	Iraq	Homo sapiens		2020-06-07	PRJNA655789
MT940504	Severe acute respiratory syndrome coronavirus 2			Fries,A.C., Meyer,J.R., Javorina,A.K., Connors,B.C., Macias,E.A., Chapleau,R.R., Starr,C.R., Castillo,F.M., Anderson,C.P.	United States Air Force School of Aerospace Medicine, Public Health	USA	2020-08-29	USAFSAM-S086	Severe acute respiratory syndrome-related coronavirus	29820	complete	Iraq	Iraq	Homo sapiens		2020-06-07	PRJNA655789
MT940505	Severe acute respiratory syndrome coronavirus 2			Fries,A.C., Meyer,J.R., Javorina,A.K., Connors,B.C., Macias,E.A., Chapleau,R.R., Starr,C.R., Castillo,F.M., Anderson,C.P.	United States Air Force School of Aerospace Medicine, Public Health	USA	2020-08-29	USAFSAM-S088	Severe acute respiratory syndrome-related coronavirus	29818	complete	Iraq	Iraq	Homo sapiens		2020-06-16	PRJNA655789
MT940506	Severe acute respiratory syndrome coronavirus 2			Fries,A.C., Meyer,J.R., Javorina,A.K., Connors,B.C., Macias,E.A., Chapleau,R.R., Starr,C.R., Castillo,F.M., Anderson,C.P.	United States Air Force School of Aerospace Medicine, Public Health	USA	2020-08-29	USAFSAM-S090	Severe acute respiratory syndrome-related coronavirus	29816	partial	Iraq	Iraq	Homo sapiens		2020-06-17	PRJNA655789
MT940507	Severe acute respiratory syndrome coronavirus 2			Fries,A.C., Meyer,J.R., Javorina,A.K., Connors,B.C., Macias,E.A., Chapleau,R.R., Starr,C.R., Castillo,F.M., Anderson,C.P.	United States Air Force School of Aerospace Medicine, Public Health	USA	2020-08-29	USAFSAM-S091	Severe acute respiratory syndrome-related coronavirus	29819	complete	Iraq	Iraq	Homo sapiens		2020-06-17	PRJNA655789
MT940508	Severe acute respiratory syndrome coronavirus 2			Fries,A.C., Meyer,J.R., Javorina,A.K., Connors,B.C., Macias,E.A., Chapleau,R.R., Starr,C.R., Castillo,F.M., Anderson,C.P.	United States Air Force School of Aerospace Medicine, Public Health	USA	2020-08-29	USAFSAM-S092	Severe acute respiratory syndrome-related coronavirus	29819	complete	Iraq	Iraq	Homo sapiens		2020-06-17	PRJNA655789
