# Supplementary material for: Analysing genome sequences and associated metadata during the COVID-19 pandemic in Iraq revealed points to be improved: An observational retrospective study
Source: PLoS One. 2025 Jun 30;20(6):e0326750. doi: 10.1371/journal.pone.0326750 (PMC12208418; doi:10.1371/journal.pone.0326750)
Supplement: S3 Table — (XLSX) [file pone.0326750.s003.xlsx]

## Sheet: Sheet1
Package	Reference
tidyverse	Wickham H, Averick M, Bryan J, et al. Welcome to the Tidyverse. J Open Source Softw. 2019;4(43):1686. doi:10.21105/joss.01686
viridis	Simon Garnier, Noam Ross, Robert Rudis, Antônio P. Camargo, Marco Sciaini and CS. viridis(Lite)} - Colorblind-Friendly Color Maps for R. 2023. doi:10.5281/zenodo.4679423
mapproj	Doug McIlroy. Packaged for R by Ray Brownrigg and Thomas P Minka and Roger Bivand. mapproj: Map Projections. 2023;R package. https://cran.r-project.org/package=mapproj.
RColorBrewer	Neuwirth E. RColorBrewer: ColorBrewer Palettes. 2022;(R package version 1.1-3). https://cran.r-project.org/package=RColorBrewer.
ggsci	Xiao N. ggsci: Scientific Journal and Sci-Fi Themed Color Palettes for “ggplot2.” 2023;(R package version 3.0.0).
scales	Seidel HW and TLP and D. scales: Scale Functions for Visualization}. 2023;(R package version 1.3.0).
devtools	Bryan HW and JH and WC and J. devtools: Tools to Make Developing R Packages Easier. 2022;(R package version 2.4.5).
jcolors	Huling J. jcolors: Colors Palettes for R and “ggplot2”, Additional Themes for “ggplot2.” 2023;(R package version 0.0.5).
ggplot2	Villanueva RAM, Chen ZJ. ggplot2: Elegant Graphics for Data Analysis (2nd ed.). Meas Interdiscip Res Perspect [Internet]. 2019 Jul 3;17(3):160–7. Available from: https://doi.org/10.1080/15366367.2019.1565254
