# Supplementary material for: Analysing genome sequences and associated metadata during the COVID-19 pandemic in Iraq revealed points to be improved: An observational retrospective study
Source: PLoS One. 2025 Jun 30;20(6):e0326750. doi: 10.1371/journal.pone.0326750 (PMC12208418; doi:10.1371/journal.pone.0326750)
Supplement: S1 File — (TXT) [file pone.0326750.s004.txt]

library(readr)
library(mapproj)
library(tidyverse)
library(viridis)
library(RColorBrewer)
library(ggplot2)
library(ggsci)
library(scales)
library(devtools)
library(jcolors)

##
require(ggplot2)
## reading dataframe into a csv file
test<- read.csv("suplemmentary_file_3.csv")
test

## Fig 1 plot the number of Genomes for barplot
Bcas<- ggplot(data= test, aes(x= City, y= Genomes, colour=City)) + geom_histogram(stat = "identity", fill="lightgreen", size= 1) +
  geom_text(aes(label=Genomes), vjust=1.8, color= "black", size=3.5) + theme_minimal() ## plotting the number inside the bars
Bcas + theme_classic(base_size = 16)

###calling covid19 data file
CovF<- read.csv("suplemmentary_file_4.csv",header = TRUE, sep = ",")
head(CovF)

## plotting using boxplot in ggplot2 taking the log of Ns for normalization
bp <- ggplot(data=CovF, aes(x=City, y=log(Ns), colour=org_location)) + geom_boxplot(stat="boxplot") + geom_point()
bp + theme_bw(base_size = 16) + theme_classic(base_size = 16)

#### Plotting data of Ns related to samples from Baghdad only with the organization
B <- ggplot(CovF[CovF$City== "Baghdad", ], aes(x=City, y=Ns, colour=organization)) + geom_boxplot(stat="boxplot") + geom_point() ## 1st argument to capture raows have a specific word
B + theme_bw()+ theme_classic(base_size = 16)

## plotting pie chart of variants to cities
ggplot(CovF, aes(x = City, y = "", fill = pangolin)) +
  geom_col(color = "black", size = 0.1) +
  coord_polar(theta = "y", start = 0) + 
  labs(y = NULL) + theme_classic(base_size = 16) # remove y label from the figure

### Plotting pango across the collection date colored by cities
loc <- ggplot(data=CovF, aes(x=as.Date(date), y=pangolin, colour=City)) + geom_boxplot(stat="boxplot") + geom_point() + ## I've used as. date() function to flag this column as date not just ordinary numbers
  scale_x_date(breaks = "2 months", minor_breaks = "1 month")+  ## breaks for grouping the time intervals on x axis
    theme(axis.text.x = element_text(angle=45, hjust = 1)) + ## to draw the x labels in 45 degree
    labs(x="Collection date") ## set the axes labels
loc + scale_color_jcolors(palette="pal8", ncol(8)) + theme_classic(base_size = 14) + theme(axis.text.x = element_text(angle=45, hjust = 1))

### Plotting genomes (samples) against timeline of collection date.
t <- ggplot(data=CovF, aes(x= as.Date(date), y= City, colour= City)) + geom_boxplot(stat="boxplot") + geom_point() +
  scale_x_date(breaks = "4 months") +  ## breaks for grouping the time intervals on x axis
  labs(x="Collection date") ## set the axes labels
t + theme_bw(base_size = 16) + theme_classic(base_size = 16) + theme(axis.text.x = element_text(angle=45, hjust = 1))   ## to draw the x labels in 45 degree

############################### STATISTICAL ANALYSES ###############################
library(rstatix)

## using  the Kruskal-Walis test for non-parametric alternative for one way ANOVA test
boxplot(Ns ~ City, data = CovF)
kruskal_test(Ns ~ City, data = CovF) ## Kruskal- Walis test for abnormal data

## using pairwise t-test for detection which group has the signif. differences
sq<- sqrt(CovF$Ns)
sq
pairwise.t.test(sq, CovF$City, p.adjust.method = "none")# it worked fine with my data

## Work on sequencing organization to Ns for Genomes from Baghdad

Bgd<- CovF[CovF$City== "Baghdad", c("Ns","organization")]
head(Bgd)

## To discover if there is a group  significant differences in gaps
uneqB<- aov(sqrt(Ns) ~ organization, data = Bgd)
anova(uneqB)

## To discover which group has sinificant gaps
pairwise.t.test(sqrt(Bgd$Ns), Bgd$organization, p.adjust.method = "none")

### using aov for groups of unequal size for one way anova analysis of variance

uneq<-aov(sq ~ City, data = CovF) 
anova(uneq)
